# Supplementary material for: B cell CD19 is transferred between immune cells in mice and humans
Source: Nat Commun. 2026 Jul 29;17:7588. doi: 10.1038/s41467-026-75534-3 (PMC13421502; doi:10.1038/s41467-026-75534-3)
Supplement: Supplementary file 4 — Source Data file [file 41467_2026_75534_MOESM4_ESM.xlsx]

## Sheet: Fig1c
B cells	T cells
556.077	0.213979
565.71	0.311004
457.836	0.140172
471.945	0.252203
	0.350141
	0.274746
	0.570808
		gse286404

## Sheet: Fig1d
B cells	T cells
374.573	0.413153
294.383	0.991714
350.068	0
327.713	3.71879
320.632	0.081085
	0.274821
	0
	0.019378
	0
	0.065975

## Sheet: Fig1e
	Wild type splenocytes			2D2 splenocytes
0 µg/ml	780	692	558	768	708	625
0,0625 µg/ml	240	299	214	243	189	176
0,125 µg/ml	170	193	236	145	164	142
0,25 µg/ml	237	327	426	189	254	448

## Sheet: Fig1f
	Wild type			CD19-cre			µMT
CD4+ T cells	66.05	70.45	47.35	1.2	0.98	1.88	1.71	1.15	1.18
CD8+ T cells	48.45	47.7	40.05	1.29	1.35	2.63	1.11	1.34	1.9

## Sheet: Fig1g
1 week	2 weeks	3 weeks	>8 weeks
111	204.5	167.5	194.5
83.1	199	183.5	123
99.9	226.5	175.5	118.5
			251.5
			233.5
			280.5
			210

## Sheet: Fig1h
1 week	2 weeks	3 weeks	>8 weeks
6.7	21.65	49.1	45.25
7.32	28.9	48.2	38.8
8.04	24.1	44.9	34.8
			36
			52.95
			52.65
			41.75

## Sheet: Fig2a
	2D2 splenocytes			2D2 splenocytes w/o B cells
0 µg/ml	136	92.2	116	31.8	29.4	32.5
2,5 µg/ml	146	129	153	-0.84	4	-1.82
5 µg/ml	172	175	178	-43	-33.6	-34.1
12,5 µg/ml	260	365	358	-98.1	-69.8	-89.9
25 µg/ml	555	463	458	-125	-132	-122
125 µg/ml	468	482	481	-127	-122	-97.6

## Sheet: Fig2b
	OT II splenocytes				OT II splenocytes w/o B cells
0 µg/ml	1.12091	0.879093	1.31429	0.685714	0.516373	0.345088	0.431429	0.188
0,25 µg/ml	0.710327	0.455919	1.14286	0.8	0.392947	0.327456	-0.09143	-0.00629
0,5 µg/ml	0.657431	0.594459	1.05714	1.44	0.476071	0.430731	-0.36229	-0.34457
1 µg/ml	1.06297	0.982368	1.95429	2.14857	0.4534	0.450882	-0.72571	-0.44343
2,5 µg/ml	1.32242	1.28463	2.59429	2.98286	0.468514	0.685138	-1.17143	-0.96
5 µg/ml	1.78086	1.54156	3.74286	4.02857	0.518892	0.879093	-1.49143	-0.95429

## Sheet: Fig2c
	+ wt B cells			+ CD19cre B cells			+ MHC IIKO B cells
0 µg/ml	103.3	99.3	94.3	74.3	90.3	74.3	99.6	85.6	89.6
2,5 µg/ml	108	111	112	74	57	65	93.5	88.5	87.5
5 µg/ml	132.2	124.2	133.2	73.2	67.2	63.2	66.7	84.7	82.7
12,5 µg/ml	150.5	149.5	150.5	76.5	63.5	58.5	86.8	87.8	84.8
25 µg/ml	173.6	186.6	174.6	77.6	74.6	69.6	102.2	92.2	99.2

## Sheet: Fig2d
	+ wt B cells			+ CD19cre B cells			+ MHC IIKO B cells
0 µg/ml	63.1	50.6	56.6	46.6	45	38.2	57	51.9	58.4
2,5 µg/ml	104	112	111	62.2	34.3	49.8	52.5	52	56.5
5 µg/ml	168	163	164	79.1	74.6	73.8	57.8	53.4	57.5
12,5 µg/ml	248	241	242	139	138	133	61	64.7	63.1
25 µg/ml	294	306	280	171	182	166	61.9	62.1	65.2

[truncated: 68 more sheets: Fig2e, Fig2f, Fig2g, Fig2h, Fig2i, Fig2j, Fig3a, Fig3b, Fig3c, Fig3d, Fig3e, Fig3f, Fig3g, Fig3h, Fig4a, Fig4b, Fig4c, Fig4d, Fig4e, Fig4f …]
